# Supplementary material for: Accumulation and Effect of Silver Nanoparticles Functionalized with Spirulina platensis on Rats
Source: Nanomaterials (Basel). 2021 Nov 7;11(11):2992. doi: 10.3390/nano11112992 (PMC8620753; doi:10.3390/nano11112992)
Supplement: Supplementary file 1 [file nanomaterials-11-02992-s001.zip]

Archive with 1 entries (1 files):
- nanomaterials-1420410-supplementary.pdf
